# Supplementary material for: Angiogenesis Driven by the CEBPD–hsa-miR-429–VEGFA Signaling Axis Promotes Urothelial Carcinoma Progression
Source: Cells. 2022 Feb 11;11(4):638. doi: 10.3390/cells11040638 (PMC8870255; doi:10.3390/cells11040638)
Supplement: Supplementary file 1 [file cells-11-00638-s001.zip]

Archive with 1 entries (1 files):
- cells-1579825-supplementary.pdf
